# Supplementary material for: The Effect of Non-Nutritive Sweetened Beverages on Postprandial Glycemic and Endocrine Responses: A Systematic Review and Network Meta-Analysis
Source: Nutrients. 2023 Feb 20;15(4):1050. doi: 10.3390/nu15041050 (PMC9965414; doi:10.3390/nu15041050)
Supplement: Supplementary file 1 [file nutrients-15-01050-s001.zip]

Archive with 1 entries (1 files):
- nutrients-2104449-supplementary.pdf
